# Supplementary material for: Lower accuracy of cytological screening for high-grade squamous intraepithelial neoplasia in women over 50 years of age in Japan
Source: Int J Clin Oncol. 2021 Dec 6;27(2):427–33. doi: 10.1007/s10147-021-02065-w (PMC8816739; doi:10.1007/s10147-021-02065-w)
Supplement: Supplementary file 1 — Supplementary file1 (XLSX 12 kb) [file 10147_2021_2065_MOESM1_ESM.xlsx]

## Sheet: down-graded by cone
Supplementary table 1. down-graded by cone
		Young (median 36)					Old (median 60)
No.	Age	Biopsy	Cone			No.	Age	Biopsy	Cone
1	33	CIN2	CC			1	60	CIN3	CIN1
2	38	CIN2	CIN1			2	65	CIN2	CC
3	47	CIN2	CIN1
